# Supplementary material for: Thermo-Sensitive Genic Male Sterile Lines of Neo-Tetraploid Rice Developed through Gene Editing Technology Revealed High Levels of Hybrid Vigor
Source: Plants (Basel). 2022 May 24;11(11):1390. doi: 10.3390/plants11111390 (PMC9182671; doi:10.3390/plants11111390)
Supplement: Supplementary file 1 [file plants-11-01390-s001.zip]

Archive with 1 entries (1 files):
- plants-1704477-supplementary.pdf
